# Supplementary material for: Gas Chromatographic Fingerprint Analysis for the Comparison of Seized Cannabis Samples
Source: Molecules. 2021 Nov 2;26(21):6643. doi: 10.3390/molecules26216643 (PMC8587667; doi:10.3390/molecules26216643)
Supplement: Supplementary file 1 [file molecules-26-06643-s001.zip]

Archive with 1 entries (1 files):
- molecules-1423644-supplementary.pdf
